# Supplementary material for: The effects of kinesio taping on dynamic balance in patients with chronic ankle instability: a systematic review and meta-analysis
Source: Front Physiol. 2026 Apr 27;17:1823162. doi: 10.3389/fphys.2026.1823162 (PMC13158095; doi:10.3389/fphys.2026.1823162)
Supplement: Supplementary file 2 [file DataSheet2.xlsx]

## Sheet: Supplementary File2
Number	Name	Country/Regions	Population	Age		Sample size		Intervention		Assessment time	Outcome	Types of research design
				T	C	T（M/W）	C（M/W）	T	C
1	Lee. et al, 2015	South Korea	Football players with CAI	14.1±0.3	14.1± 0.3	9 （9/0）	9 （9/0）	KT	PT	Before taping, immediately after taping	SEBT	Randomized crossover trial
2	Hadadi. et al, 2020	Iran	Patients with CAI	22.4±1.9	24.8±4.1	19	19	KT	PT	Before taping, 4 weeks after taping	SEBT SHDT	Randomized controlled trial
3	Yi. et al, 2020	China	Patients with CAI	23.0±2.8	23.0±2.8	35 （35/0）	35 （35/0）	KT	PT	Before taping, immediately after taping	YBT	Randomized crossover trial
4	Yu. et al, 2021	China	Patients with CAI	23.9±2.6	23.9±2.6	15 （7/8）	15 （7/8）	KT	NT	Before taping, immediately after taping	YBT	Randomized crossover trial
5	Safari, S.2023	Iran	Volleyball players with CAI	25.1±3.2	24.2±1.7	13 （0/13）	13 （0/13）	KT	PT	Before taping, immediately after taping	YBT SHDT	Randomized controlled trial
6	Wang. et al, 2023	China	Patients with CAI	23.1±3.0	23.1 ± 3.0	16 （8/8）	16 （8/8）	KT	NT	Before taping, immediately after taping	YBT	Randomized crossover trial
7	Harry-Leite. et al, 2024	Portugal	Football players with CAI	20.6±2.1	22.6±4.8	23 （23/0）	23 （23/0）	KT	PT	Before taping, 48h after taping	YBT	Randomized controlled trial
8	Yuan. et al, 2025	China	Patients with CAI	19.9±1.8	19.9±1.8	15 （7/8）	15 （7/8）	KT	PT	Before taping, 1 week after taping	YBT	Randomized crossover trial
	Notes: T: Test group; C: Control group; M: Man; W: Woman; KT: Kinesio taping; PT: Placebo taping; NT: No taping; CAI: Chronic ankle instability; SEBT: Star Excursion Balance Test; YBT: Y-balance test; SLST: Single-Leg Stand Test; ROM: range of motion.
